# Supplementary material for: Sarcopenia as an Independent Risk Factor for Specific Cancers: A Propensity Score-Matched Asian Population-Based Cohort Study
Source: Nutrients. 2022 May 2;14(9):1910. doi: 10.3390/nu14091910 (PMC9105218; doi:10.3390/nu14091910)
Supplement: Supplementary file 1 [file nutrients-14-01910-s001.zip]

Archive with 1 entries (1 files):
- nutrients-1687125-supplementary.pdf
